# Supplementary material for: Synthesis and Characterization of Green ZnO@polynaniline/Bentonite Tripartite Structure (G.Zn@PN/BE) as Adsorbent for As (V) Ions: Integration, Steric, and Energetic Properties
Source: Polymers (Basel). 2022 Jun 9;14(12):2329. doi: 10.3390/polym14122329 (PMC9229974; doi:10.3390/polym14122329)
Supplement: Supplementary file 1 [file polymers-14-02329-s001.zip]

Archive with 1 entries (1 files):
- polymers-1756322-supplementary.pdf
